# Supplementary material for: Determinants of Safety Climate in Industrial Settings: A Systematic Review of Measurement Instruments
Source: Healthcare (Basel). 2026 Feb 27;14(5):596. doi: 10.3390/healthcare14050596 (PMC12984214; doi:10.3390/healthcare14050596)
Supplement: Supplementary file 1 [file healthcare-14-00596-s001.zip]

Archive with 1 entries (1 files):
- healthcare-4138053-supplementary.pdf
